# Supplementary material for: Endogenous retroviral insertions drive non-canonical imprinting in extra-embryonic tissues
Source: Genome Biol. 2019 Oct 29;20:225. doi: 10.1186/s13059-019-1833-x (PMC6819472; doi:10.1186/s13059-019-1833-x)
Supplement: Supplementary file 2 — Additional file 2. Supplementary Tables S1-S6. [file 13059_2019_1833_MOESM2_ESM.xlsx]

## Sheet: Table S1
Table S1. Details of all datasets utilised for this study, including ultra-low input ChIP-seq, RNA-seq and bisulphite-seq.
Sample ID	Library	Tissue/Cell type	Background	Genotype	Histone modification	Pool ID	Number of pooled embryos	Sex	Total Reads	Uniquely mapped reads	B6	CAST	SNP-spanning
B6.CAST_E6.5Epi_H3K4me3_1	ChIP-seq	E6.5 epiblast	C57BL6/Babr x CAST	WT	H3K4me3	Epi_1	4	NA	34380870	17879597	3846710	3580326	0.415392
B6.CAST_E6.5Epi_H3K27me3_1	ChIP-seq	E6.5 epiblast	C57BL6/Babr x CAST	WT	H3K27me3	Epi_1	4	NA	32627892	13512083	3400646	2863882	0.463624
B6.CAST_E6.5Epi_H3K36me3_1	ChIP-seq	E6.5 epiblast	C57BL6/Babr x CAST	WT	H3K36me3	Epi_3	4	NA	44799973	4489393	1197357	1117489	0.515626
B6.CAST_E6.5Epi_Input_1	ChIP-seq	E6.5 epiblast	C57BL6/Babr x CAST	WT	NA	Epi_1	4	NA	126250096	90631468	25220101	22915862	0.531118
B6.CAST_E6.5Epi_Input_3	ChIP-seq	E6.5 epiblast	C57BL6/Babr x CAST	WT	NA	Epi_3	4	NA	48682689	37280142	10712492	10081429	0.557775
B6.CAST_E6.5Epi_H3K4me3_2	ChIP-seq	E6.5 epiblast	C57BL6/Babr x CAST	WT	H3K4me3	Epi_2	4	NA	30411981	14659640	3742393	3576096	0.499227
B6.CAST_E6.5Epi_H3K27me3_2	ChIP-seq	E6.5 epiblast	C57BL6/Babr x CAST	WT	H3K27me3	Epi_2	4	NA	33755155	9096830	2543295	2323933	0.535047
B6.CAST_E6.5Epi_H3K36me3_2	ChIP-seq	E6.5 epiblast	C57BL6/Babr x CAST	WT	H3K36me3	Epi_2	4	NA	37172873	12587952	3473358	3224242	0.532064
B6.CAST_E6.5Epi_Input_2	ChIP-seq	E6.5 epiblast	C57BL6/Babr x CAST	WT	NA	Epi_2	4	NA	28698775	22539699	6601344	6179349	0.56703
B6.CAST_E6.5ExE_H3K4me3_1	ChIP-seq	E6.5 ExE	C57BL6/Babr x CAST	WT	H3K4me3	ExE_1	8	NA	29190550	17426640	4488758	4198570	0.498508
B6.CAST_E6.5ExE_H3K27me3_1	ChIP-seq	E6.5 ExE	C57BL6/Babr x CAST	WT	H3K27me3	ExE_1	8	NA	34946409	16090977	4348699	4441570	0.546286
B6.CAST_E6.5ExE_H3K36me3_1	ChIP-seq	E6.5 ExE	C57BL6/Babr x CAST	WT	H3K36me3	ExE_1	8	NA	40533899	8698294	2254335	2049836	0.494829
B6.CAST_E6.5ExE_Input_1	ChIP-seq	E6.5 ExE	C57BL6/Babr x CAST	WT	NA	ExE_1	8	NA	37633070	28903843	8415996	7709843	0.557913
B6.CAST_E6.5ExE_H3K4me3_2	ChIP-seq	E6.5 ExE	C57BL6/Babr x CAST	WT	H3K4me3	ExE_2	8	NA	29877233	14488241	3814502	3536445	0.507373
B6.CAST_E6.5ExE_H3K27me3_2	ChIP-seq	E6.5 ExE	C57BL6/Babr x CAST	WT	H3K27me3	ExE_2	8	NA	32713786	14518245	3784845	4127853	0.545018
B6.CAST_E6.5ExE_H3K36me3_2	ChIP-seq	E6.5 ExE	C57BL6/Babr x CAST	WT	H3K36me3	ExE_2	8	NA	47283398	6970562	1838600	1712961	0.509509
B6.CAST_E6.5ExE_Input_2	ChIP-seq	E6.5 ExE	C57BL6/Babr x CAST	WT	NA	ExE_2	8	NA	24048738	19102308	5569495	5263530	0.567106
DKO.CAST_E6.5Epi_H3K4me3_1	ChIP-seq	E6.5 epiblast	C57BL6/Babr/129 x CAST	matDnmt3a-/+, mat Dnmt3b-/+	H3K4me3	Epi_1	4	NA	26716492	12028397	2696599	2447697	0.427679
DKO.CAST_E6.5Epi_H3K27me3_1	ChIP-seq	E6.5 epiblast	C57BL6/Babr/129 x CAST	matDnmt3a-/+, mat Dnmt3b-/+	H3K27me3	Epi_1	4	NA	31757339	12184349	3355167	2609391	0.489526
DKO.CAST_E6.5Epi_H3K36me3_3	ChIP-seq	E6.5 epiblast	C57BL6/Babr/129 x CAST	matDnmt3a-/+, mat Dnmt3b-/+	H3K36me3	Epi_3	4	NA	29004323	5611898	1411971	1272316	0.478321
DKO.CAST_E6.5Epi_Input_1	ChIP-seq	E6.5 epiblast	C57BL6/Babr/129 x CAST	matDnmt3a-/+, mat Dnmt3b-/+	NA	Epi_1	4	NA	16575863	12627763	3367809	2932582	0.498932
DKO.CAST_E6.5Epi_Input_3	ChIP-seq	E6.5 epiblast	C57BL6/Babr/129 x CAST	matDnmt3a-/+, mat Dnmt3b-/+	NA	Epi_3	4	NA	35589887	27033871	7209783	6572204	0.509804
DKO.CAST_E6.5Epi_H3K4me3_2	ChIP-seq	E6.5 epiblast	C57BL6/Babr/129 x CAST	matDnmt3a-/+, mat Dnmt3b-/+	H3K4me3	Epi_2	4	NA	22639823	4007480	956870	838316	0.447959
DKO.CAST_E6.5Epi_H3K27me3_2	ChIP-seq	E6.5 epiblast	C57BL6/Babr/129 x CAST	matDnmt3a-/+, mat Dnmt3b-/+	H3K27me3	Epi_2	4	NA	28970552	3675717	1026665	778944	0.491226
DKO.CAST_E6.5Epi_H3K36me3_2	ChIP-seq	E6.5 epiblast	C57BL6/Babr/129 x CAST	matDnmt3a-/+, mat Dnmt3b-/+	H3K36me3	Epi_2	4	NA	29528746	2088892	531315	458232	0.473719
DKO.CAST_E6.5Epi_Input_2	ChIP-seq	E6.5 epiblast	C57BL6/Babr/129 x CAST	matDnmt3a-/+, mat Dnmt3b-/+	NA	Epi_2	4	NA	32336314	24089005	6698805	5815405	0.519499
DKO.CAST_E6.5ExE_H3K4me3_3	ChIP-seq	E6.5 ExE	C57BL6/Babr/129 x CAST	matDnmt3a-/+, mat Dnmt3b-/+	H3K4me3	ExE_3	8	NA	27795846	8426282	1932685	1796117	0.44252
DKO.CAST_E6.5ExE_H3K27me3_3	ChIP-seq	E6.5 ExE	C57BL6/Babr/129 x CAST	matDnmt3a-/+, mat Dnmt3b-/+	H3K27me3	ExE_3	8	NA	36486413	10310187	2725552	2528549	0.509603
DKO.CAST_E6.5ExE_H3K36me3_3	ChIP-seq	E6.5 ExE	C57BL6/Babr/129 x CAST	matDnmt3a-/+, mat Dnmt3b-/+	H3K36me3	ExE_3	8	NA	31750600	5347063	1333384	1200291	0.473844
DKO.CAST_E6.5ExE_Input_3	ChIP-seq	E6.5 ExE	C57BL6/Babr/129 x CAST	matDnmt3a-/+, mat Dnmt3b-/+	NA	ExE_3	8	NA	26202387	19500077	5210318	4747991	0.51068
DKO.CAST_E6.5ExE_H3K4me3_2	ChIP-seq	E6.5 ExE	C57BL6/Babr/129 x CAST	matDnmt3a-/+, mat Dnmt3b-/+	H3K4me3	ExE_2	7	NA	34014858	13170203	3308651	2799930	0.463818
DKO.CAST_E6.5ExE_H3K27me3_2	ChIP-seq	E6.5 ExE	C57BL6/Babr/129 x CAST	matDnmt3a-/+, mat Dnmt3b-/+	H3K27me3	ExE_2	7	NA	41152043	10881734	3021285	2570271	0.513848
DKO.CAST_E6.5ExE_H3K36me3_2	ChIP-seq	E6.5 ExE	C57BL6/Babr/129 x CAST	matDnmt3a-/+, mat Dnmt3b-/+	H3K36me3	ExE_2	7	NA	27283615	3363867	886499	724130	0.478803
DKO.CAST_E6.5ExE_Input_2	ChIP-seq	E6.5 ExE	C57BL6/Babr/129 x CAST	matDnmt3a-/+, mat Dnmt3b-/+	NA	ExE_2	7	NA	34512791	27331267	7711612	6473160	0.518994
CAST.B6_E6.5Epi_H3K4me3_3	ChIP-seq	E6.5 epiblast	CAST X C57BL6/Babr	WT	H3K4me3	Epi_3	4	NA	19765967	4462443	1078009	1067047	0.480691
CAST.B6_E6.5Epi_H3K27me3_1	ChIP-seq	E6.5 epiblast	CAST X C57BL6/Babr	WT	H3K27me3	Epi_1	4	NA	25517432	14838367	4195493	3928083	0.547471
CAST.B6_E6.5Epi_H3K36me3_1	ChIP-seq	E6.5 epiblast	CAST X C57BL6/Babr	WT	H3K36me3	Epi_1	4	NA	21026750	9293652	2483282	2434268	0.52913
CAST.B6_E6.5Epi_Input_1	ChIP-seq	E6.5 epiblast	CAST X C57BL6/Babr	WT	NA	Epi_1	4	NA	26510477	20667842	5884169	5779547	0.564341
CAST.B6_E6.5Epi_Input_3	ChIP-seq	E6.5 epiblast	CAST X C57BL6/Babr	WT	NA	Epi_3	4	NA	18417535	14225677	4050525	3932046	0.561138
CAST.B6_E6.5Epi_H3K4me3_2	ChIP-seq	E6.5 epiblast	CAST X C57BL6/Babr	WT	H3K4me3	Epi_2	4	NA	20535731	13173787	3186871	3153408	0.48128
CAST.B6_E6.5Epi_H3K27me3_2	ChIP-seq	E6.5 epiblast	CAST X C57BL6/Babr	WT	H3K27me3	Epi_2	4	NA	19578087	10687238	3097065	2521579	0.525734
CAST.B6_E6.5Epi_H3K36me3_2	ChIP-seq	E6.5 epiblast	CAST X C57BL6/Babr	WT	H3K36me3	Epi_2	4	NA	24019148	8832476	2381547	2302982	0.530376
CAST.B6_E6.5Epi_Input_1	ChIP-seq	E6.5 epiblast	CAST X C57BL6/Babr	WT	NA	Epi_2	4	NA	9031598	7165753	2060562	1990818	0.565381
CAST.B6_E6.5ExE_H3K4me3_1	ChIP-seq	E6.5 ExE	CAST X C57BL6/Babr	WT	H3K4me3	ExE_1	8	NA	27839772	15994956	4133313	4078472	0.513398
CAST.B6_E6.5ExE_H3K27me3_1	ChIP-seq	E6.5 ExE	CAST X C57BL6/Babr	WT	H3K27me3	ExE_1	8	NA	35171284	22905597	6781456	6071443	0.561125
CAST.B6_E6.5ExE_H3K36me3_1	ChIP-seq	E6.5 ExE	CAST X C57BL6/Babr	WT	H3K36me3	ExE_1	8	NA	23579439	9705617	2660959	2608889	0.542969
CAST.B6_E6.5ExE_Input_1	ChIP-seq	E6.5 ExE	CAST X C57BL6/Babr	WT	NA	ExE_1	8	NA	28539205	22187778	6359103	6204527	0.566241
CAST.B6_E6.5ExE_H3K4me3_2	ChIP-seq	E6.5 ExE	CAST X C57BL6/Babr	WT	H3K4me3	ExE_2	9	NA	22091903	11882329	2950677	2929125	0.494836
CAST.B6_E6.5ExE_H3K27me3_2	ChIP-seq	E6.5 ExE	CAST X C57BL6/Babr	WT	H3K27me3	ExE_2	9	NA	24788684	14719300	4414192	3689316	0.550536
CAST.B6_E6.5ExE_H3K36me3_2	ChIP-seq	E6.5 ExE	CAST X C57BL6/Babr	WT	H3K36me3	ExE_2	9	NA	20628912	7416736	1998021	1965794	0.534442
CAST.B6_E6.5ExE_Input_2	ChIP-seq	E6.5 ExE	CAST X C57BL6/Babr	WT	NA	ExE_2	9	NA	10940665	8582699	2435999	2366451	0.55955
B6.CAST_E7.5 Epi_RNA_1	RNA-seq	E7.5 epiblast	C57BL6/Babr x CAST	WT	NA	A	1	Female	12262461	11195208	563117	502419	0.0951779
B6.CAST_E7.5 Epi_RNA_2	RNA-seq	E7.5 epiblast	C57BL6/Babr x CAST	WT	NA	B	1	Female	16614482	15201735	788313	713425	0.0987873
B6.CAST_E7.5 Epi_RNA_3	RNA-seq	E7.5 epiblast	C57BL6/Babr x CAST	WT	NA	C	1	Female	20580550	18171884	1053019	954151	0.110455
B6.CAST_E7.5 ExE_RNA_2	RNA-seq	E7.5 ExE	C57BL6/Babr x CAST	WT	NA	B	1	Female	7913041	7301563	371617	323884	0.0952537
B6.CAST_E7.5 ExE_RNA_3	RNA-seq	E7.5 ExE	C57BL6/Babr x CAST	WT	NA	C	1	Female	13000857	12078151	623159	542565	0.0965151
CAST.B6_E7.5 Epi_RNA_1	RNA-seq	E7.5 epiblast	CAST X C57BL6/Babr	WT	NA	D	1	Male	13809826	12431888	662333	591542	0.10086
CAST.B6_E7.5 Epi_RNA_2	RNA-seq	E7.5 epiblast	CAST X C57BL6/Babr	WT	NA	E	1	Female	7471067	6885937	348235	308092	0.0953141
CAST.B6_E7.5 Epi_RNA_3	RNA-seq	E7.5 epiblast	CAST X C57BL6/Babr	WT	NA	F	1	Male	8812967	7924329	413823	370738	0.0990066
CAST.B6_E7.5 ExE_RNA_1	RNA-seq	E7.5 ExE	CAST X C57BL6/Babr	WT	NA	D	1	Male	11486082	10662823	549974	473492	0.0959845
CAST.B6_E7.5 ExE_RNA_2	RNA-seq	E7.5 ExE	CAST X C57BL6/Babr	WT	NA	E	1	Female	10194418	9545848	490829	422035	0.0956294
CAST.B6_E7.5 ExE_RNA_3	RNA-seq	E7.5 ExE	CAST X C57BL6/Babr	WT	NA	F	1	Male	10080260	9382392	482929	409727	0.0951416
DKO.CAST_E7.5 Epi_RNA_1	RNA-seq	E7.5 epiblast	C57BL6/Babr/129 x CAST	matDnmt3a-/+, mat Dnmt3b-/+	NA	G	1	Female	16048982	14642717	676559	595381	0.086865
DKO.CAST_E7.5 Epi_RNA_2	RNA-seq	E7.5 epiblast	C57BL6/Babr/129 x CAST	matDnmt3a-/+, mat Dnmt3b-/+	NA	H	1	Female	17477359	15844968	745378	656332	0.088464
DKO.CAST_E7.5 Epi_RNA_3	RNA-seq	E7.5 epiblast	C57BL6/Babr/129 x CAST	matDnmt3a-/+, mat Dnmt3b-/+	NA	I	1	Male	8881024	7909680	366214	308847	0.0853462
DKO.CAST_E7.5 ExE_RNA_1	RNA-seq	E7.5 ExE	C57BL6/Babr/129 x CAST	matDnmt3a-/+, mat Dnmt3b-/+	NA	G	1	Female	12189323	11359149	522025	442637	0.0849238
DKO.CAST_E7.5 ExE_RNA_2	RNA-seq	E7.5 ExE	C57BL6/Babr/129 x CAST	matDnmt3a-/+, mat Dnmt3b-/+	NA	H	1	Female	14591887	13533004	626981	535900	0.0859293
DKO.CAST_E7.5 ExE_RNA_3	RNA-seq	E7.5 ExE	C57BL6/Babr/129 x CAST	matDnmt3a-/+, mat Dnmt3b-/+	NA	I	1	Male	11226680	10357509	488943	412542	0.0870369
F4E1_E12.5VE	RNA-seq	E12.5 yolk sac	C57BL6 x CAST	WT	NA	F4E1	1	Male	39313243	31150675	7493855	6389352	0.445679
F4E1_E12.5Placenta	RNA-seq	E12.5 placenta	C57BL6 x CAST	WT	NA	F4E1	1	Male	35138394	26347953	6273522	5302026	0.439334
F4E1_E12.5Embryo	RNA-seq	E12.5 whole embryo	C57BL6 x CAST	WT	NA	F4E1	1	Male	35426033	25234436	5980311	4936663	0.432622
F4E3_E12.5VE	RNA-seq	E12.5 yolk sac	C57BL6 x CAST	WT	NA	F4E3	1	Female	34629055	26247957	6216857	5395509	0.44241
F4E3_E12.5Placenta	RNA-seq	E12.5 placenta	C57BL6 x CAST	WT	NA	F4E3	1	Female	37114701	27123006	6348027	5551257	0.438716
F4E3_E12.5Embryo	RNA-seq	E12.5 whole embryo	C57BL6 x CAST	WT	NA	F4E3	1	Female	29259887	20234019	4398375	4011040	0.415608
F4E5_E12.5VE	RNA-seq	E12.5 yolk sac	C57BL6 x CAST	Gab1 ERVK RLTR15 +/-	NA	F4E5	1	Female	33150775	25587121	6074315	5357154	0.446767
F4E5_E12.5Placenta	RNA-seq	E12.5 placenta	C57BL6 x CAST	Gab1 ERVK RLTR15 +/-	NA	F4E5	1	Female	33636715	24924285	6001433	4882535	0.436681
F4E5_E12.5Embryo	RNA-seq	E12.5 whole embryo	C57BL6 x CAST	Gab1 ERVK RLTR15 +/-	NA	F4E5	1	Female	33619369	25234436	5980311	4936663	0.432622
F5E6_E12.5VE	RNA-seq	E12.5 yolk sac	C57BL6 x CAST	WT	NA	F5E6	1	Female	35194365	26398056	6386157	5540140	0.451787
F5E6_E12.5Placenta	RNA-seq	E12.5 placenta	C57BL6 x CAST	WT	NA	F5E6	1	Female	39208159	29023849	6828200	6071592	0.444455
F5E6_E12.5Embryo	RNA-seq	E12.5 whole embryo	C57BL6 x CAST	WT	NA	F5E6	1	Female	33428230	22341107	4758331	4419163	0.41079
B6.CAST_E6.5Epi_Input_PBAT_1	Input-PBAT	E6.5 epiblast	C57BL6/Babr x CAST	WT	NA	Epi_1	4	NA	107272977	16903398	3211001	2628044	0.345436
B6.CAST_E6.5Epi_Input_PBAT_2	Input-PBAT	E6.5 epiblast	C57BL6/Babr x CAST	WT	NA	Epi_2	4	NA	53843915	14983737	2915249	2486718	0.360522
B6.CAST_E6.5Epi_Input_PBAT_3	Input-PBAT	E6.5 epiblast	C57BL6/Babr x CAST	WT	NA	Epi_3	4	NA	47887165	8621963	1664368	1408120	0.356356
B6.CAST_E6.5ExE_Input_PBAT_1	Input-PBAT	E6.5 ExE	C57BL6/Babr x CAST	WT	NA	ExE_1	8	NA	53822742	20349062	4052698	3391438	0.365822
B6.CAST_E6.5ExE_Input_PBAT_2	Input-PBAT	E6.5 ExE	C57BL6/Babr x CAST	WT	NA	ExE_2	8	NA	57477052	23529608	4668738	4052947	0.370669
DKO.CAST_E6.5Epi_Input_PBAT_1	Input-PBAT	E6.5 epiblast	C57BL6/Babr/129 x CAST	matDnmt3a-/+, mat Dnmt3b-/+	NA	Epi_1	4	NA	97593803	9470097	1750947	1070546	0.297937
DKO.CAST_E6.5Epi_Input_PBAT_3	Input-PBAT	E6.5 epiblast	C57BL6/Babr/129 x CAST	matDnmt3a-/+, mat Dnmt3b-/+	NA	Epi_3	4	NA	40487550	6487064	1075181	900339	0.304532
DKO.CAST_E6.5ExE_Input_PBAT_1	Input-PBAT	E6.5 ExE	C57BL6/Babr/129 x CAST	matDnmt3a-/+, mat Dnmt3b-/+	NA	ExE_1	8	NA	53425891	16925751	3467449	2105636	0.329267
DKO.CAST_E6.5ExE_Input_PBAT_2	Input-PBAT	E6.5 ExE	C57BL6/Babr/129 x CAST	matDnmt3a-/+, mat Dnmt3b-/+	NA	ExE_2	7	NA	50494708	15260696	2782548	2154099	0.323488
DKO.CAST_E6.5ExE_Input_PBAT_3	Input-PBAT	E6.5 ExE	C57BL6/Babr/129 x CAST	matDnmt3a-/+, mat Dnmt3b-/+	NA	ExE_3	8	NA	47624493	8460855	1445791	1209745	0.313861
CAST.B6_E6.5Epi_Input_PBAT_1	Input-PBAT	E6.5 epiblast	CAST X C57BL6/Babr	WT	NA	Epi_1	4	NA	38860443	11641404	2236344	1942431	0.358958
CAST.B6_E6.5Epi_Input_PBAT_2	Input-PBAT	E6.5 epiblast	CAST X C57BL6/Babr	WT	NA	Epi_2	4	NA	48573484	16229987	3261568	2830949	0.375386
CAST.B6_E6.5Epi_Input_PBAT_3	Input-PBAT	E6.5 epiblast	CAST X C57BL6/Babr	WT	NA	Epi_3	4	NA	36982008	15117914	3051280	2677289	0.378926
CAST.B6_E6.5ExE_Input_PBAT_1	Input-PBAT	E6.5 ExE	CAST X C57BL6/Babr	WT	NA	ExE_1	8	NA	28188425	8749192	1692004	1476127	0.362106
CAST.B6_E6.5ExE_Input_PBAT_2	Input-PBAT	E6.5 ExE	CAST X C57BL6/Babr	WT	NA	ExE_2	9	NA	26320183	10064774	2004517	1760273	0.374056
B6.CAST_E7.5Epi_PBAT_1	PBAT	E7.5 epiblast	C57BL6/Babr x CAST	WT	NA	Epi_4	1	Female	130526029	42888989	10608490	9338531	0.465085
B6.CAST_E7.5Epi_PBAT_2	PBAT	E7.5 epiblast	C57BL6/Babr x CAST	WT	NA	Epi_5	1	Male	93075599	30341088	7782762	6595001	0.473871
B6.CAST_E7.5ExE_PBAT_1	PBAT	E7.5 ExE	C57BL6/Babr x CAST	WT	NA	ExE_4	1	Female	232874381	76040843	18760734	16343022	0.461643
B6.CAST_E7.5ExE_PBAT_2	PBAT	E7.5 ExE	C57BL6/Babr x CAST	WT	NA	ExE_5	1	Male	223331759	70821602	18256483	15414155	0.475429
CAST.B6_E7.5Epi_PBAT_1	PBAT	E7.5 epiblast	CAST X C57BL6/Babr	WT	NA	Epi_4	1	Female	79411207	25455200	6463015	5727874	0.478915
CAST.B6_E7.5Epi_PBAT_2	PBAT	E7.5 epiblast	CAST X C57BL6/Babr	WT	NA	Epi_5	1	Male	101876567	32320703	8046998	7365626	0.476865
CAST.B6_E7.5ExE_PBAT_1	PBAT	E7.5 ExE	CAST X C57BL6/Babr	WT	NA	ExE_4	1	Female	191340122	57963287	14074619	12711393	0.46212
CAST.B6_E7.5ExE_PBAT_2	PBAT	E7.5 ExE	CAST X C57BL6/Babr	WT	NA	ExE_5	1	Male	182797714	56362377	14146496	12943475	0.480639

## Sheet: Table S2
Table S2. H3K4me3 peaks that show mono-allelic imprinted enrichment in ExE.
H3K4me3 peak	Allelic H3K4me3	Imprinting status	gDMR overlap	LTR overlap	LTR class(es)	Location	Associated gene(s)	Expressed allele	Imprinted gene	Sign B6/CAST H3K36me3	Sign CAST/B6 H3K36me3	Sign B6/CAST RNA	Sign CAST/B6 RNA	Sign F/CAST RNA	Sign CAST/F RNA	Missing data
chr1:63199000-63205500	pat	Canonical	No	Yes	ERVL	Promoter	Gm11607 (Liz)	pat	Known	ND	ND	ND	ND	ND	ND
chr1:63271500-63275500	pat	Canonical	No	No		Promoter	Zdbf2	pat	Known	Yes	No	No	No	Yes	Yes
chr2:10310500-10313500	pat	Canonical	No	Yes	MaLR	Intergenic	NA	NA	NA	NA	NA	NA	NA	NA	NA
chr2:10362000-10382500	pat	Noncanonical	No	Yes	ERVK/MaLR	Promoter	Sfmbt2	pat	Known	Yes	Yes	Yes	Yes	Yes	Yes
						Promoter	Gm13261	pat	Novel	Yes	Yes	ND	Yes	Yes	Yes
chr2:152685000-152710500	pat	Canonical	Yes (maternal)	Yes	ERVL/MaLR	Intragenic	H13	mat	Known	Yes	Yes	Yes	Yes	Yes	Yes
						Promoter	Mcts2	pat	Known	ND	ND	No	Yes	Yes	Yes
chr2:168951000-168961500	pat	Canonical	No	Yes	ERV1/ERVL/MaLR	Promoter	Zfp64	pat	Known	No	Yes	No	Yes	No	Yes
chr2:168968500-168972500	pat	Canonical	No	Yes	MaLR	Intergenic	NA	NA	NA	NA	NA	NA	NA	NA	NA
chr2:168976500-168983000	pat	Canonical	No	Yes	ERVK/MaLR	Promoter	1700017J07Rik	ND	Novel	ND	ND	ND	ND	ND	ND
chr2:169004500-169010000	pat	Canonical	No	Yes	ERVK/MaLR	Intergenic	NA	NA	NA	NA	NA	NA	NA	NA	NA
chr2:174282500-174302000	pat	Canonical	Yes (maternal)	No		Promoter	Nespas	pat	Known	No	No	ND	ND	Yes	Yes
						Promoter	Gnas	mat	Known	Yes	Yes	No	Yes	No	Yes
chr3:41490000-41498500	pat	Noncanonical	No	Yes	ERVK/ERV1/MaLR	Intergenic	NA	NA	NA	NA	NA	NA	NA	NA	NA
chr3:41526500-41535500	pat	Noncanonical	No	Yes	ERVK/MaLR	Intergenic	NA	NA	NA	NA	NA	NA	NA	NA	NA
chr3:41550000-41592000	pat	Noncanonical	No	Yes	ERVK/ERV1/ERVL/MaLR	Promoter	Phf17	pat	Known	Yes	Yes	Yes	Yes	Yes	Yes
chr4:150869500-150881500	pat	Canonical	No	Yes	ERV1/MaLR	Intergenic	Errfi1	mat	Novel	No	No	No	No	No	Yes
chr5:122110500-122113000	pat	Canonical	No	No		Intragenic	Myl2	ND	Novel	ND	ND	ND	ND	ND	ND
chr6:4730000-4752500	pat	Canonical	Yes (maternal)	No		Promoter	Sgce	pat	Known	Yes	No	Yes	Yes	Yes	Yes
						Promoter	Peg10	pat	Known	Yes	Yes	Yes	Yes	Yes	Yes
chr6:30732000-30741000	pat	Canonical	Yes (maternal)	No		Promoter	Mest	pat	Known	No	No	Yes	Yes	Yes	Yes
chr7:6726000-6733500	pat	Canonical	Yes (maternal)	No		Promoter	Peg3	pat	Known	Yes	Yes	Yes	Yes	Yes	Yes
chr7:60001500-60007000	pat	Canonical	Yes (maternal)	No		Promoter	Snrpn	pat	Known	Yes	Yes	ND	Yes	Yes	Yes
chr7:62375500-62378500	pat	Canonical	No	No		Promoter	Magel2	pat	Known	ND	ND	ND	ND	Yes	Yes
chr7:128687000-128691500	pat	Canonical	Yes (maternal)	No		Promoter	Inpp5f	pat	Known	No	No	No	Yes	No	No
chr7:142574000-142583000	mat	Canonical	Yes (paternal)	No		Promoter	H19	mat	Known	ND	ND	Yes	Yes	Yes	Yes
chr7:142653000-142672000	pat	Canonical	No	No		Promoter	Igf2	pat	Known	Yes	Yes	Yes	Yes	Yes	Yes
						Promoter	Igf2as	pat	Known	ND	ND	Yes	Yes	Yes	Yes
chr7:142869000-142871000	mat	Canonical	No	Yes	ERVK	Intergenic	NA	NA	NA	NA	NA	NA	NA	NA	NA
chr7:142965500-142970500	mat	Canonical	No	No		Promoter	Ascl2	mat	Known	ND	ND	ND	Yes	Yes	Yes
chr7:143051500-143059000	mat	Noncanonical	No	No		Promoter	Cd81	mat	Known	Yes	No	Yes	No	Yes	No
			No			Promoter	R74862	mat	Novel	Yes	No	ND	ND	No	No
chr7:143067000-143071500	mat	Canonical	No	No		Promoter	Tssc4	mat	Known	ND	ND	No	No	Yes	Yes
chr7:143106000-143108500	mat	Canonical	No	Yes	MaLR	Promoter	Kcnq1	mat	Known	ND	ND	ND	ND	Yes	Yes
chr7:143284500-143297500	pat	Canonical	Yes (maternal)	No		Promoter	Kcnq1ot1	pat	Known	Yes	Yes	Yes	Yes	Yes	Yes
chr7:143437000-143439500	mat	Canonical	No	No		Intragenic	NA	NA	NA	NA	NA	NA	NA	NA	NA
chr7:143444000-143447000	mat	Canonical	No	No		Intragenic	NA	NA	NA	NA	NA	NA	NA	NA	NA
chr7:143458000-143471000	mat	Canonical	No	Yes	MaLR	Promoter	Cdkn1c	mat	Known	ND	ND	Yes	Yes	Yes	Yes
chr7:143472500-143486000	mat	Canonical	No	Yes	ERVK	Promoter	Slc22a18	mat	Known	No	No	ND	ND	Yes	Yes
chr7:143499500-143507500	mat	Canonical	No	No		Promoter	Phlda2	mat	Known	ND	ND	Yes	Yes	Yes	Yes
chr7:143648000-143652000	mat	Canonical	No	Yes	ERVK	Promoter	Tnfrsf22	mat	Putative	ND	ND	ND	ND	No	No
chr7:143684500-143687000	mat	Canonical	No	No		Promoter	Tnfrsf23	mat	Known	ND	ND	ND	ND	Yes	No
chr7:143738500-143742000	mat	Canonical	No	No		Promoter	Osbpl5	mat	Known	No	No	ND	ND	Yes	No
chr7:143977000-143980500	mat	Canonical	No	No		Intergenic	Shank2	mat	Novel	ND	ND	ND	ND	ND	ND
chr8:80852500-80861000	pat	Noncanonical	No	Yes	ERVK/ERVL	Intragenic	Gab1	pat	Putative	Yes	Yes	Yes	Yes	Yes	Yes
chr8:80915000-80920000	pat	Canonical	No	Yes	ERVK/MaLR	Intergenic	NA	NA	NA	NA	NA	NA	NA	NA	NA
chr8:89033500-89056500	pat	Noncanonical	No	Yes	ERVK/MaLR	Promoter	Sall1	pat	Novel	No	No	No	No	No	Yes
chr9:118340500-118342500	pat	Canonical	No	No		Intergenic	NA	NA	NA	NA	NA	NA	NA	NA	NA
chr10:13089500-13092500	pat	Canonical	Yes (maternal)	No		Promoter	Plagl1	pat	Known	No	No	ND	ND	Yes	Yes
chr11:12034000-12039500	mat	Canonical	No	No		Promoter	Grb10	mat	Known	Yes	Yes	Yes	Yes	Yes	Yes
chr11:22971000-22985000	pat	Canonical	Yes (maternal)	Yes	ERVK/MaLR/ERV1	Promoter	Commd1	mat	Known	No	No	No	No	No	No
						Promoter	Zrsr1	pat	Known	ND	ND	ND	Yes	Yes	Yes
chr11:51218500-51222500	pat	Noncanonical	No	Yes	ERVK/MaLR	Promoter	5133400J02Rik (Platr20)	pat	Putative	Yes	Yes	ND	ND	No	No
chr11:97593000-97604000	pat	Noncanonical	No	Yes	ERVK/ERVL/MaLR	Promoter	2410003L11Rik	pat	Novel	No	No	No	Yes	No	Yes
chr11:119256500-119260000	pat	Canonical	No	Yes	ERVK/ERVL	Promoter	Ccdc40	ND	Novel	No	No	ND	ND	No	No
chr12:81017000-81022000	pat	Noncanonical	No	Yes	ERVK/MaLR	Intergenic	Smoc1	pat	Putative	Yes	Yes	No	Yes	Yes	Yes
chr12:109518500-109549000	mat	Canonical	Yes (paternal)	Yes	ERVK	Promoter	Meg3	mat	Known	Yes	Yes	Yes	Yes	Yes	Yes
chr15:72806500-72812000	pat	Canonical	Yes (maternal)	No		Intragenic	Trappc9	mat	Known	No	No	No	No	Yes	Yes
chr15:97046500-97062000	pat	Noncanonical	Yes (maternal)	Yes	ERVK/ERVL/MaLR	Promoter	Slc38a4	pat	Known	Yes	Yes	Yes	Yes	Yes	Yes
chr15:97125000-97128000	pat	Noncanonical	No	Yes	ERVK/MaLR	Intergenic	NA	NA	NA	NA	NA	NA	NA	NA	NA
chr15:97129500-97133000	pat	Noncanonical	No	Yes	ERVK	Intergenic	NA	NA	NA	NA	NA	NA	NA	NA	NA
chr15:97135000-97145500	pat	Noncanonical	No	Yes	ERVK/MaLR	Intergenic	NA	NA	NA	NA	NA	NA	NA	NA	NA
chr15:97162500-97168500	pat	Noncanonical	No	Yes	ERVK/MaLR	Intergenic	NA	NA	NA	NA	NA	NA	NA	NA	NA
chr16:87506500-87508500	pat	Noncanonical	No	No		Intergenic	B130034C11Rik	ND	Novel	ND	ND	ND	ND	ND	ND
chr17:4992500-4999000	mat	Canonical	No	No		Promoter	Arid1b	mat	Putative	No	No	No	Yes	Yes	Yes
chr17:5490500-5494500	mat	Canonical	No	No		Promoter	Zdhhc14	mat	Novel	No	No	ND	ND	No	Yes
chr17:7167500-7178000	mat	Canonical	No	Yes	ERVK	Promoter	Rps6ka2	mat	Novel	No	Yes	No	Yes	Yes	Yes
chr17:7826000-7828500	mat	Canonical	No	No		Promoter	Fndc1	mat	Novel	No	No	ND	ND	ND	ND
chr17:8798000-8804000	mat	Noncanonical	No	No		Promoter	Pde10a	mat	Known	No	No	ND	ND	Yes	Yes
chr17:8987500-8989500	mat	Canonical	No	Yes	MaLR	Promoter	1700010I14Rik	mat	Novel	ND	ND	ND	ND	ND	ND
chr17:10839000-10842000	mat	Canonical	No	No		Promoter	Park2	mat	Putative	No	No	ND	ND	ND	ND
						Promoter	Pacrg	mat	Putative	No	No	ND	ND	ND	ND
chr17:12506000-12508500	mat	Canonical	No	No		Promoter	Slc22a3	mat	Known	No	No	ND	ND	Yes	Yes
chr17:12737000-12745500	pat	Canonical	Yes (maternal)	Yes	ERVK/MaLR	Promoter	Airn	pat	Known	Yes	No	ND	ND	Yes	Yes
chr17:12765000-12771000	mat	Canonical	No	No		Promoter	Igf2r	mat	Known	Yes	Yes	Yes	Yes	Yes	Yes
chr17:14200500-14205500	mat	Canonical	No	No		Promoter	Dact2	mat	Putative	ND	ND	Yes	No	Yes	Yes
chr18:12971000-12976000	pat	Canonical	Yes (maternal)	No		Promoter	Impact	pat	Known	No	Yes	Yes	Yes	Yes	Yes

## Sheet: Table S3
Table S3. H3K4me3 peaks that show mono-allelic imprinted enrichment in epiblast.
H3K4me3 peak	Allelic H3K4me3	Imprinting status	gDMR overlap	LTR overlap	LTR class(es)	Location	Associated gene(s)	Expressed allele	Imprinted gene	Sign B6/CAST H3K36me3	Sign CAST/B6 H3K36me3	Sign B6/CAST RNA	Sign CAST/B6 RNA
chr1:63270500-63279500	pat	Canonical		No		Promoter	Zdbf2	pat	Known	No	Yes	Yes	Yes
chr2:152685500-152697500	pat	Canonical	Yes (maternal)	Yes	maLR	Intragenic	H13	mat	Known	No	Yes	Yes	Yes
						Promoter	Mcts2	pat	Known	ND	ND	Yes	Yes
chr4:150876000-150881500	pat	Canonical		Yes	ERV1/MaLR	Intergenic	Errfi1	pat	Novel	No	No	No	No
chr6:4736500-4751500	pat	Canonical	Yes (maternal)	No		Promoter	Sgce	pat	Known	No	Yes	Yes	Yes
						Promoter	Peg10	pat	Known	ND	ND	Yes	Yes
chr6:30729000-30741500	pat	Canonical	Yes (maternal)	Yes	ERVL	Promoter	Mest	pat	Known	No	No	Yes	Yes
chr7:6726500-6734000	pat	Canonical	Yes (maternal)	No		Promoter	Peg3	pat	Known	Yes	Yes	Yes	Yes
chr7:59999000-60008500	pat	Canonical	Yes (maternal)	No		Promoter	Snrpn	pat	Known	Yes	Yes	Yes	Yes
chr7:60242500-60246000	pat	Canonical		Yes	ERV1	Intergenic	NA	NA	NA	NA	NA	NA	NA
chr7:60621500-60624000	pat	Canonical		Yes	ERV1	Intergenic	NA	NA	NA	NA	NA	NA	NA
chr7:62347500-62350500	pat	Canonical		No		Promoter	Ndn	pat	Known	ND	ND	Yes	Yes
chr7:62375500-62383000	pat	Canonical		No		Promoter	Magel2	pat	Known	ND	ND	Yes	Yes
chr7:62418000-62421500	pat	Canonical		No		Promoter	Mkrn3	pat	Known	ND	ND	ND	ND
chr7:62461500-62465500	pat	Canonical		Yes	ERVL	Promoter	Peg12	pat	Known	ND	ND	ND	ND
chr7:128687000-128691000	pat	Canonical	Yes (maternal)	No		Promoter	Inpp5f	pat	Known	No	Yes	No	No
chr7:142572000-142583000	mat	Canonical	Yes (paternal)	Yes	ERVK	Promoter	H19	mat	Known	ND	ND	Yes	Yes
chr7:143286000-143298000	pat	Canonical	Yes (maternal)	No		Promoter	Kcnq1ot1	pat	Known	Yes	Yes	Yes	Yes
						Intragenic	Kcnq1	mat	Known	ND	ND	ND	ND
chr7:143458000-143470500	mat	Canonical		Yes	MaLR	Promoter	Cdkn1c	mat	Known	ND	ND	Yes	Yes
chr7:143500500-143507500	mat	Canonical		No		Promoter	Phlda2	mat	Known	ND	ND	Yes	Yes
chr8:80853000-80860500	pat	Noncanonical		Yes	ERVK/ERVL	Intragenic	Gab1	pat	Putative	No	No	Yes	No
chr8:122864000-122866500	pat	Canonical	Yes (maternal)	No		Intragenic	Cdh15	pat	Putative	ND	ND	ND	ND
chr10:13089500-13092500	pat	Canonical	Yes (maternal)	No		Promoter	Plagl1	pat	Known	No	No	Yes	Yes
chr11:12031500-12039500	mat	Canonical		No		Promoter	Grb10	mat	Known	Yes	Yes	Yes	Yes
chr11:22971000-22983500	pat	Canonical	Yes (maternal)	Yes	MaLR/ERV1	Promoter	Commd1	mat	Known	No	No	No	No
						Promoter	Zrsr1	pat	Known	ND	ND	Yes	No
chr12:109518000-109534500	mat	Canonical	Yes (paternal)	Yes	ERVK	Intergenic	NA	NA	Known (DMR)	NA	NA	NA	NA
chr12:109538500-109546500	mat	Canonical	No	No		Promoter	Meg3	mat	Known	Yes	Yes	Yes	Yes
chr15:72807000-72812000	pat	Canonical	Yes (maternal)	No		Intragenic	Trappc9	mat	Known	No	No	No	No
chr15:97047500-97057000	pat	Noncanonical	Yes (maternal)	Yes	ERVK/ERVL/MaLR	Promoter	Slc38a4	pat	Known	Yes	Yes	Yes	Yes
chr17:12740000-12744000	pat	Canonical	Yes (maternal)	Yes	ERVK/MaLR	Intragenic	Igf2r	mat	Known	No	Yes	Yes	Yes
						Promoter	Airn	pat	Known	ND	ND	ND	ND
chr18:12971000-12975500	pat	Canonical	Yes (maternal)	No		Promoter	Impact	pat	Known	No	Yes	Yes	Yes

## Sheet: Table S4
Table S4. List of known imprinted genes, including those putatively identified to be imprinted in placental trophoblast (and/or constitutively).
Group	Probe	Expressed allele	Chromosome	Start	End	Probe Strand	Feature	ENSEMBL ID	Otago	Mousebook	Reference(s)
Known	Gpr1	Pat	1	63182691	63214543	-	Gpr1	ENSMUSG00000046856	Y	Y
Known	Zdbf2	Pat	1	63273265	63314576	+	Zdbf2	ENSMUSG00000027520	Y	Y
Known	Sfmbt2	Pat	2	10370510	10595253	+	Sfmbt2	ENSMUSG00000061186	Y	Y
Known	Wt1	Mat	2	105126529	105173616	+	Wt1	ENSMUSG00000016458		Y
Known	Gatm	Mat	2	122594467	122611303	-	Gatm	ENSMUSG00000027199		Y
Known	H13	Mat	2	152669461	152708670	+	H13	ENSMUSG00000019188	Y	Y
Known	Mcts2	Pat	2	152687148	152687940	+	Mcts2	ENSMUSG00000042814	Y	Y
Known	Blcap	Mat	2	157556362	157571274	-	Blcap	ENSMUSG00000067787	Y	Y
Known	Nnat	Pat	2	157560078	157562522	+	Nnat	ENSMUSG00000067786	Y	Y
Known	Zfp64	Pat	2	168893331	168955587	-	Zfp64	ENSMUSG00000027551		Y
Known	Nespas	Pat	2	174281237	174295436	-	Nespas	ENSMUSG00000086537	Y	Y
Known	Gnas	Mat	2	174284320	174346744	+	Gnas	ENSMUSG00000027523	Y	Y
Known	Phf17	Pat	3	41555734	41616862	+	Phf17	ENSMUSG00000025764	Y	Y
Known	Htra3	Mat	5	35652041	35679782	-	Htra3	ENSMUSG00000029096		Y
Known	Calcr	Mat	6	3685677	3764713	-	Calcr	ENSMUSG00000023964	Y	Y
Known	Tfpi2	Mat	6	3962594	3968375	-	Tfpi2	ENSMUSG00000029664	Y	Y
Known	Casd1	Mat	6	4600840	4643381	+	Casd1	ENSMUSG00000015189	Provisional data (PD)	Y
Known	Sgce	Pat	6	4674350	4747204	-	Sgce	ENSMUSG00000004631	Y	Y
Known	Peg10	Pat	6	4747306	4760517	+	Peg10	ENSMUSG00000092035	Y	Y
Known	Ppp1r9a	Mat	6	4902917	5165661	+	Ppp1r9a	ENSMUSG00000032827	Y	Y
Known	Pon3	Mat	6	5220852	5256286	-	Pon3	ENSMUSG00000029759		Y
Known	Pon2	Mat	6	5264147	5298455	-	Pon2	ENSMUSG00000032667		Y
Known	Asb4	Mat	6	5383386	5433022	+	Asb4	ENSMUSG00000042607	Y	Y
Known	Dlx5	Mat	6	6877805	6882085	-	Dlx5	ENSMUSG00000029755		Y
Known	Mest	Pat	6	30723547	30748455	+	Mest	ENSMUSG00000051855	Y	Y
Known	Copg2	Mat	6	30747554	30896794	-	Copg2	ENSMUSG00000025607	Y	Y
Known	Klf14	Mat	6	30956021	30958990	-	Klf14	ENSMUSG00000073209	Y	Y
Known	Nap1l5	Pat	6	58905234	58907126	-	Nap1l5	ENSMUSG00000055430	Y	Y
Known	Cntn3	Mat	6	102163306	102464667	-	Cntn3	ENSMUSG00000030075		Y
Known	Klrb1f	Mat	6	129045901	129057471	+	Klrb1f	ENSMUSG00000030154		Y
Known	Zim1	Mat	7	6675443	6696450	-	Zim1	ENSMUSG00000002266	Y	Y
Known	Peg3	Pat	7	6703892	6730421	-	Peg3	ENSMUSG00000002265	Y	Y
Known	Usp29	Pat	7	6961160	6963769	+	Usp29	ENSMUSG00000051527	Y	Y
Known	Axl	Mat	7	25757273	25788705	-	Axl	ENSMUSG00000002602	Y	Y
Known	Atp10a	Mat	7	58658202	58829426	+	Atp10a	ENSMUSG00000025324		Y
Known	Ube3a	Mat	7	59228752	59306727	+	Ube3a	ENSMUSG00000025326	Y	Y
Known	Snrpn	Pat	7	59982495	60140219	-	Snrpn	ENSMUSG00000000948	Y	Y
Known	Snurf	Pat	7	59995449	60005049	-	Snurf	ENSMUSG00000095746	Y	Y
Known	Ndn	Pat	7	62348277	62349928	+	Ndn	ENSMUSG00000033585	Y	Y
Known	Magel2	Pat	7	62376979	62381640	+	Magel2	ENSMUSG00000056972	Y	Y
Known	Mkrn3	Pat	7	62417593	62420139	-	Mkrn3	ENSMUSG00000070527	Y	Y
Known	Peg12	Pat	7	62461871	62464510	-	Peg12	ENSMUSG00000070526	Y	Y
Known	Art5	Mat	7	102096879	102102845	-	Art5	ENSMUSG00000070424		Y
Known	Ampd3	Mat	7	110768206	110812405	+	Ampd3	ENSMUSG00000005686		Y
Known	Inpp5f	Pat	7	128611328	128696425	+	Inpp5f	ENSMUSG00000042105	Y	Y
Known	H19	Mat	7	142575529	142578143	-	H19	ENSMUSG00000000031	Y	Y
Known	Igf2	Pat	7	142650766	142666816	-	Igf2	ENSMUSG00000048583	Y	Y
Known	Igf2as	Pat	7	142659693	142670356	+	Igf2as	ENSMUSG00000086266	Y	Y
Known	Ins2	Pat	7	142678656	142699510	-	Ins2	ENSMUSG00000000215	Y	Y
Known	Th	Mat	7	142892752	142931128	-	Th	ENSMUSG00000000214	Y	Y
Known	Ascl2	Mat	7	142966822	142969264	-	Ascl2	ENSMUSG00000009248	Y	Y
Known	Tspan32	Mat	7	143005046	143019644	+	Tspan32	ENSMUSG00000000244	Y	Y
Known	Cd81	Mat	7	143052739	143067934	+	Cd81	ENSMUSG00000037706	Y	Y
Known	Tssc4	Mat	7	143069249	143071093	+	Tssc4	ENSMUSG00000045752	Y	Y
Known	Kcnq1	Mat	7	143107254	143427042	+	Kcnq1	ENSMUSG00000009545	Y	Y
Known	Kcnq1ot1	Pat	7	143213111	143296547	-	Kcnq1ot1	ENSMUSG00000101609	Y	Y
Known	Cdkn1c	Mat	7	143458350	143461050	-	Cdkn1c	ENSMUSG00000037664	Y	Y
Known	Slc22a18	Mat	7	143473721	143499334	+	Slc22a18	ENSMUSG00000000154	Y	Y
Known	Phlda2	Mat	7	143501545	143502541	-	Phlda2	ENSMUSG00000010760	Y	Y
Known	Nap1l4	Mat	7	143513579	143549090	-	Nap1l4	ENSMUSG00000059119		Y
Known	Tnfrsf23	Mat	7	143665809	143685872	-	Tnfrsf23	ENSMUSG00000037613	PD	Y
Known	Osbpl5	Mat	7	143688762	143756985	-	Osbpl5	ENSMUSG00000037606		Y
Known	Dhcr7	Mat	7	143823145	143848410	+	Dhcr7	ENSMUSG00000058454		Y
Known	Rasgrf1	Pat	9	89909775	90026976	+	Rasgrf1	ENSMUSG00000032356	Y	Y
Known	Mst1r	Mat	9	107906889	107920383	+	Mst1r	ENSMUSG00000032584		Y
Known	Plagl1	Pat	10	13090691	13131694	+	Plagl1	ENSMUSG00000019817	Y	Y
Known	Phactr2	Mat	10	13207717	13474396	-	Phactr2	ENSMUSG00000062866	Y	Y
Known	Dcn	Mat	10	97479500	97518162	+	Dcn	ENSMUSG00000019929		Y
Known	Ddc	Pat	11	11814101	11898144	-	Ddc	ENSMUSG00000020182	Y	Y
Known	Grb10	Mat	11	11930508	12038683	-	Grb10	ENSMUSG00000020176	Y	Y
Known	Cobl	Mat	11	12236608	12464960	-	Cobl	ENSMUSG00000020173	PD	Y
Known	Commd1	Mat	11	22834744	22982382	-	Commd1	ENSMUSG00000051355	Y	Y
Known	Zrsr1	Pat	11	22972005	22976496	+	Zrsr1	ENSMUSG00000044068	Y	Y
Known	Scin	Mat	12	40059769	40134228	-	Scin	ENSMUSG00000002565		Y
Known	Begain	Pat	12	109032187	109068217	-	Begain	ENSMUSG00000040867	Y	Y
Known	Dlk1	Pat	12	109452823	109463336	+	Dlk1	ENSMUSG00000040856	Y	Y
Known	Meg3	Mat	12	109541001	109571726	+	Meg3	ENSMUSG00000021268	Y	Y
Known	Rtl1	Pat	12	109589194	109600330	-	Rtl1	ENSMUSG00000085925	Y	Y
Known	Dio3	Pat	12	110279068	110281097	+	Dio3	ENSMUSG00000075707	Y	Y
Known	Cmah	Mat	13	24327420	24477285	+	Cmah	ENSMUSG00000016756		Y
Known	Drd1a	Mat	13	54051186	54055658	-	Drd1a	ENSMUSG00000021478		Y
Known	Pde4d	Pat	13	108449948	109953461	+	Pde4d	ENSMUSG00000021699		Y
Known	Htr2a	Mat	14	74640840	74706859	+	Htr2a	ENSMUSG00000034997	Y	Y
Known	Kcnk9	Mat	15	72512119	72546279	-	Kcnk9	ENSMUSG00000036760	Y	Y
Known	Trappc9	Mat	15	72589621	73061204	-	Trappc9	ENSMUSG00000047921		Y
Known	Slc38a4	Pat	15	96994823	97055956	-	Slc38a4	ENSMUSG00000022464	Y	Y
Known	Fbxo40	Mat	16	36963460	36990467	-	Fbxo40	ENSMUSG00000047746		Y
Known	Pde10a	Mat	17	8525372	8986648	+	Pde10a	ENSMUSG00000023868	Y	Y
Known	Slc22a3	Mat	17	12419972	12507704	-	Slc22a3	ENSMUSG00000023828	Y	Y
Known	Slc22a2	Mat	17	12584189	12628465	+	Slc22a2	ENSMUSG00000040966	Y	Y
Known	Igf2r	Mat	17	12682406	12769664	-	Igf2r	ENSMUSG00000023830	Y	Y
Known	Airn	Pat	17	12741311	12860122	+	Airn	ENSMUSG00000078247	Y	Y
Known	Qpct	Mat	17	79051906	79090243	+	Qpct	ENSMUSG00000024084		Y
Known	Impact	Pat	18	12972252	12992948	+	Impact	ENSMUSG00000024423	Y	Y
Known	Tbc1d12	Pat	19	38836579	38919923	+	Tbc1d12	ENSMUSG00000048720		Y
Known	Ins1	Pat	19	52264323	52265456	+	Ins1	ENSMUSG00000035804		Y
Putative	Fkbp6	Pat	5	135291704	135349991	-	Fkbp6	ENSMUSG00000040013			Strogantsev et al. 2015; Andergassen et al. 2017
Putative	Tnfrsf26	Mat	7	143607685	143627845	-	Tnfrsf26	ENSMUSG00000045362	Y		de la Casa Esperon et al. 2012
Putative	Tnfrsf22	Mat	7	143634806	143649661	-	Tnfrsf22	ENSMUSG00000090852	Y		de la Casa Esperon et al. 2012
Putative	Ano1	Mat	7	144588549	144751974	-	Ano1	ENSMUSG00000031075	PD		Okae et al. 2012
Putative	Gab1	Pat	8	80764434	80880479	-	Gab1	ENSMUSG00000031714	Y		Okae et al. 2012; Inoue et al. 2017
Putative	Cdh15	Pat	8	122848374	122867397	+	Cdh15	ENSMUSG00000031962	Y		Proudhon et al. 2012
Putative	5133400J02Rik (Platr20)	Pat	11	51189833	51220418	-	5133400J02Rik	ENSMUSG00000086646			Babak et al. 2015; Andergassen et al. 2017
Putative	Smoc1	Pat	12	81026808	81186414	+	Smoc1	ENSMUSG00000021136			Andergassen et al. 2017; Inoue et al. 2017
Putative	Arid1b	Mat	17	4994332	5347656	+	Arid1b	ENSMUSG00000069729			Andergassen et al. 2017
Putative	Park2	Mat	17	10840392	11635446	+	Park2	ENSMUSG00000023826			Calabrese et al. 2015; Andergassen et al. 2017
Putative	Dact2	Mat	17	14195231	14203831	-	Dact2	ENSMUSG00000048826			Babak et al. 2015; Calabrese et al. 2015; Andergassen et al. 2017
Putative	Smoc2	Mat	17	14279506	14404790	+	Smoc2	ENSMUSG00000023886			Andergassen et al. 2017
Putative	Thbs2	Mat	17	14665500	14694262	-	Thbs2	ENSMUSG00000023885			Andergassen et al. 2017

## Sheet: Table S5
Table S5. LTR localisation and transcriptional activity at non-canonical imprinted paternal H3K4me3 peaks
H3K4me3 peak	LTR overlap	LTR class(es)	Associated gene(s)	Proximity to gene(s)	Transcribed ERVK	ERVK coordinates	Allelic bias (E12.5 placenta and/or VE)	Transcript
chr2:10362000-10382500	Yes	ERVK/MaLR	Sfmbt2,Gm13261	Sfmbt2/Gm13261 promoter	RLTR11B	chr2:10364990-10365462	Paternal	Non-coding RNA
chr3:41490000-41498500	Yes	ERVK/ERV1/MaLR	NA	Upstream Phf17	RLTR20C	chr3:41492880-41493378	Biallelic	Non-coding RNA
chr3:41526500-41535500	Yes	ERVK/MaLR	NA	Upstream Phf17	RLTR31B_Mm	chr3:41527997-41528561	Paternal	Non-coding RNA
chr3:41550000-41592000	Yes	ERVK/ERV1/ERVL/MaLR	Phf17	Phf17 promoter	NA		NA	NA
chr8:80852500-80861000	Yes	ERVK/ERVL	Gab1	Gab1 intronic	RLTR15	chr8:80859027-80859376	Paternal	Chimeric mRNA
chr8:89033500-89056500	Yes	ERVK/MaLR	Sall1	Upstream Sall1	RLTR20B3	chr8:89052772-89053237	Paternal	Non-coding RNA
chr11:51218500-51222500	Yes	ERVK/MaLR	5133400J02Rik (Platr20)	5133400J02Rik (Platr20) promoter	RLTR31B2	chr11:51220214-51220596	Paternal	Non-coding RNA
chr11:97593000-97604000	Yes	ERVK/ERVL/MaLR	2410003L11Rik	2410003L11Rik promoter	NA		NA	No
chr12:81017000-81022000	Yes	ERVK/MaLR	Smoc1	Upstream Smoc1	RLTR11B	chr12:81019166-81019645	Uninformative	Chimeric mRNA
chr15:97046500-97062000	Yes	ERVK/ERVL/MaLR	Slc38a4	Slc38a4 promoter	NA		NA	NA
chr15:97125000-97128000	Yes	ERVK/MaLR	NA	Upstream Slc38a4	NA		NA	NA
chr15:97129500-97133000	Yes	ERVK	NA	Upstream Slc38a4	NA		NA	NA
chr15:97135000-97145500	Yes	ERVK/MaLR	NA	Upstream Slc38a4	NA		NA	NA
chr15:97162500-97168500	Yes	ERVK/MaLR	NA	Upstream Slc38a4	MLTR31F_Mm	chr15:97166836-97167258	Paternal	Non-coding RNA
chr16:87506500-87508500	No	NA	B130034C11Rik	Downstream B130034C11Rik	NA		NA	NA

## Sheet: Table S6
Table S6. Localisation of non-imprinted LTRs within H3K4me3 peaks in ExE that are actively transcribed in extra-embryonic tissues
H3K4me3 peak	Transcribed ERVK	ERVK coordinates	Associated gene(s)	Transcript
chr2:75623000-75635000	RMER20B	2:75633419-75634080	NA	Non-coding RNA
chr2:84472000-84484500	RLTR42	2:84476625-84476862	Tfpi	Chimeric mRNA
chr2:104555500-104561500	RLTR16B_MM	2:104558977-104559658	4930500J02Rik	Non-coding RNA
chr2:156389500-156402500	RLTR45-int	2:156392795-156392960	2900097C17Rik	Non-coding RNA
chr2:157584500-157598000	RLTR17	2:157596989-157597427	2410019014Rik	Non-coding RNA
chr2:163086500-163091000	RLTR11B	2:163089380-163089826	Gtsf1l	Chimeric mRNA
chr3:58145000-58147500	RMER16B	3:58146773-58147166	Gm5537	Non-coding RNA
chr3:96310000-96345500	MMERVK10C-int	3:96319761-96320141	NA	Non-coding RNA
chr3:96310000-96345500	RLTR10C	3:96320144-96320576	NA	Non-coding RNA
chr4:4788500-4794500	MMERVK9C_I-int	4:4793133-4793212	Impad1	Chimeric mRNA
chr4:49477500-49482000	RLTR9C	4:49480719-49481136	Acnat1	Chimeric mRNA
chr4:156030000-156036500	RLTR20B4_MM	4:156031295-156031811	Gm16008	Non-coding RNA
chr5:8994000-9001500	RLTR13E	5:8999553-9000000	Gm15611	Non-coding RNA
chr5:122420000-122425500	IAP-d-int	5:122420090-122420469	NA	Non-coding RNA
chr6:124472500-124487000	RLTR16C_MM	6:124474739-124475311	NA	Non-coding RNA
chr8:25839000-25852500	RLTR12C	8:25847398-25847861	Ash2l	Chimeric mRNA
chr9:9309500-9316000	RLTR9D	9:9311128-9311505	NA	Non-coding RNA
chr10:95676500-95684000	RLTR12D	10:95681076-95681533	NA	Non-coding RNA
chr10:121623000-121630000	RMER6B	10:121628697-121629157	Xpot	Chimeric mRNA?
chr11:19827000-19839000	IAPLTR2_Mm	11:19837353-19837833	NA	Non-coding RNA
chr11:69004500-69018500	RLTR34C_MM	11:69012089-69012595	Pfas	Chimeric mRNA
chr11:83223000-83226500	RLTR12BD_Mm	11:83223443-83223754	Al662270	Non-coding RNA
chr11:98065500-98076500	RLTR27	11:98067376-98067680	NA	Non-coding RNA
chr11:114871500-114879000	RLTR15	11:114877876-114878228	Cd300a	Chimeric mRNA
chr11:120434000-120443500	RMER16C	11:120441114-120441291	Tspan10	Chimeric mRNA
chr12:57225500-57235500	RLTR16B_MM	12:57226573-57227032	Mipol1	Chimeric mRNA?
chr13:93197500-93200000	IAPEY_LTR	13:93198613-93198996	NA	Non-coding RNA
chr13:100593500-100603500	IAPLTR1_Mm	13:100593870-100594225	NA	Non-coding RNA
chr15:78553500-78556000	RLTR15	15:78554947-78555235	Gm6723	Non-coding RNA
chr15:96209500-96220000	RLTR17	15:96218052-96218632	NA	Non-coding RNA
chr17:21729000-21735000	IAPEY_LTR	17:21730444-21730828	Zfp229	Chimeric mRNA
chr18:37617500-37622000	RLTR31M	18:37618812-37619270	NA	Non-coding RNA
